# Supplementary material for: Interpretable high-order knowledge graph neural network for predicting synthetic lethality in human cancers
Source: Brief Bioinform. 2025 Apr 7;26(2):bbaf142. doi: 10.1093/bib/bbaf142 (PMC11975366; doi:10.1093/bib/bbaf142)
Supplement: supplementary_materials_final_bbaf142(1) [file supplementary_materials_final_bbaf142(1).zip]

Archive with 1 entries (1 files):
- supplementary_materials_final_bbaf142(1).tex
