# Supplementary material for: Interpretable high-order knowledge graph neural network for predicting synthetic lethality in human cancers
Source: Brief Bioinform. 2025 Apr 7;26(2):bbaf142. doi: 10.1093/bib/bbaf142 (PMC11975366; doi:10.1093/bib/bbaf142)
Supplement: supplementary_materials_final_bbaf142(1) [file supplementary_materials_final_bbaf142(1).zip › supplementary_materials_final_bbaf142(1).tex]

%%
%% Copyright 2022 OXFORD UNIVERSITY PRESS
%%
%% This file is part of the 'oup-authoring-template Bundle'.
%% ---------------------------------------------
%%
%% It may be distributed under the conditions of the LaTeX Project Public
%% License, either version 1.2 of this license or (at your option) any
%% later version.  The latest version of this license is in
%%    http://www.latex-project.org/lppl.txt
%% and version 1.2 or later is part of all distributions of LaTeX
%% version 1999/12/01 or later.
%%
%% The list of all files belonging to the 'oup-authoring-template Bundle' is
%% given in the file `manifest.txt'.
%%
%% Template article for OXFORD UNIVERSITY PRESS's document class `oup-authoring-template'
%% with bibliographic references
%%

%%%CONTEMPORARY%%%
\documentclass[unnumsec,webpdf,contemporary,large]{oup-authoring-template}%
%\documentclass[unnumsec,webpdf,contemporary,large,namedate]{oup-authoring-template}% uncomment this line for author year citations and comment the above
%\documentclass[unnumsec,webpdf,contemporary,medium]{oup-authoring-template}
%\documentclass[unnumsec,webpdf,contemporary,small]{oup-authoring-template}

%%%MODERN%%%
%\documentclass[unnumsec,webpdf,modern,large]{oup-authoring-template}
%\documentclass[unnumsec,webpdf,modern,large,namedate]{oup-authoring-template}% uncomment this line for author year citations and comment the above
%\documentclass[unnumsec,webpdf,modern,medium]{oup-authoring-template}
%\documentclass[unnumsec,webpdf,modern,small]{oup-authoring-template}

%%%TRADITIONAL%%%
%\documentclass[unnumsec,webpdf,traditional,large]{oup-authoring-template}
%\documentclass[unnumsec,webpdf,traditional,large,namedate]{oup-authoring-template}% uncomment this line for author year citations and comment the above
%\documentclass[unnumsec,namedate,webpdf,traditional,medium]{oup-authoring-template}
%\documentclass[namedate,webpdf,traditional,small]{oup-authoring-template}

%\onecolumn % for one column layouts

%\usepackage{showframe}

\graphicspath{{Fig/}}

% line numbers
%\usepackage[mathlines, switch]{lineno}
%\usepackage[right]{lineno}

\theoremstyle{thmstyleone}%
\newtheorem{theorem}{Theorem}%  meant for continuous numbers
%%\newtheorem{theorem}{Theorem}[section]% meant for sectionwise numbers
%% optional argument [theorem] produces theorem numbering sequence instead of independent numbers for Proposition
\newtheorem{proposition}[theorem]{Proposition}%
%%\newtheorem{proposition}{Proposition}% to get separate numbers for theorem and proposition etc.
\theoremstyle{thmstyletwo}%
\newtheorem{example}{Example}%
\newtheorem{remark}{Remark}%
\theoremstyle{thmstylethree}%
\newtheorem{definition}{Definition}


\usepackage{graphicx}
\usepackage{subcaption}
\usepackage{amsmath} % 支持数学符号


\usepackage{color}
\usepackage{booktabs}
\newcommand{\chen}[1]{\textcolor{red}{\textbf{#1}}}
% \newcommand{\fang}[1]{\textcolor{blue}{\textbf{[#1]}}}
\renewcommand{\theequation}{S\arabic{equation}}  % 将公式编号设置为 S1, S2 等等
\renewcommand{\thefigure}{S\arabic{figure}}
\renewcommand{\thetable}{S\arabic{table}}
\newcommand{\chenn}[1]{\textcolor{black}{#1}}
\newcommand{\chennn}[1]{\textcolor{black}{#1}}

\begin{document}

\journaltitle{Journal Title Here}
\DOI{DOI HERE}
\copyrightyear{2022}
\pubyear{2019}
\access{Advance Access Publication Date: Day Month Year}
\appnotes{Paper}

\firstpage{1}

%\subtitle{Subject Section}

\title[Short Article Title]{Supplementary Materials of DGIB4SL}

\author[1]{Xuexin Chen}
\author[1,2,$\ast$]{Ruichu Cai}
\author[1]{Zhengting Huang}
\author[3]{Zijian Li}
\author[4,5]{Jie Zheng}
\author[6,$\ast$]{Min Wu}


\authormark{Author Name et al.}

\address[1]{\orgdiv{School of Computer Science}, \orgname{Guangdong University of Technology}, \orgaddress{ \postcode{510006}, \state{Guangdong}, \country{China}}}
\address[2]{\orgdiv{Pazhou Laboratory (Huangpu)}, \orgaddress{\state{Guangzhou}, \country{China}}}
\address[3]{\orgname{Mohamed bin Zayed University of Artificial Intelligence}, \orgaddress{\country{Abu Dhabi}}}
\address[4]{\orgdiv{School of Information Science and Technology}, \orgname{ShanghaiTech University}, \orgaddress{\postcode{201210}, \country{China}}}
\address[5]{\orgdiv{Shanghai Engineering Research Center of Intelligent Vision and Imaging}, \orgname{ShanghaiTech University}, \orgaddress{\postcode{201210}, \country{China}}}
\address[6]{\orgdiv{Institute for Infocomm Research (I$^{2}$R)}, \orgname{A*STAR}, \orgaddress{\postcode{178902},  \country{Singapore}}}
% \address[5]{\orgdiv{College of Science}, \orgname{Shantou University}, \orgaddress{\postcode{515063}, \country{China}}}


\corresp[$\ast$]{Corresponding authors. \href{cairuichu@gmail.com}{cairuichu@gmail.com
},\href{wumin@i2r.a-star.edu.sg}{wumin@i2r.a-star.edu.sg}}

\received{Date}{0}{Year}
\revised{Date}{0}{Year}
\accepted{Date}{0}{Year}

%\editor{Associate Editor: Name}

%\abstract{
%\textbf{Motivation:} .\\
%\textbf{Results:} .\\
%\textbf{Availability:} .\\
%\textbf{Contact:} \href{name@email.com}{name@email.com}\\
%\textbf{Supplementary information:} Supplementary data are available at \textit{Journal Name}
%online.}


\abstract{
}
\keywords{synthetic lethality, machine learning explainability, graph neural network, information bottleneck}

% \boxedtext{
% \begin{itemize}
% \item Key boxed text here.
% \item Key boxed text here.
% \item Key boxed text here.
% \end{itemize}}

\maketitle


%%%%%%%%%%%%%%


% \section{Competing interests}
% No competing interest is declared.

% \section{Author contributions statement}

% Must include all authors, identified by initials, for example:
% S.R. and D.A. conceived the experiment(s),  S.R. conducted the experiment(s), S.R. and D.A. analysed the results.  S.R. and D.A. wrote and reviewed the manuscript.

% \section{Acknowledgments}
% The authors thank the anonymous reviewers for their valuable suggestions. This work is supported in part by funds from the National Science Foundation (NSF: \# 1636933 and \# 1920920).


\section{Explainability in graph neural networks}
\begin{table*}[htbp]
  \centering
  \caption{Notations and Descriptions.}
    \begin{tabular}{ll}
    \toprule
    Notations & Descriptions \\
    \midrule
    $(T)_{ij}$, $(T)_i$ & Element at the $i$-th row and the $j$-th column of matrix $T$,  and the $i$-the row of $T$.\\ 
    $G$$=$$(A, X, E)$     & Joint graph data of the SL graph and KG. \\
    $A$, $X$, $E$  &  Adjacency matrix, node feature matrix, and edge feature matrix of $G$.\\
    $G^{uv}$$=$$(A^{uv}, X^{uv}, E^{uv})$     &  Enclosing graph data for genes $u$ and $v$. \\
    $Y$ & Binary SL  interaction label of the gene pair $(u, v)$.\\
    $K \ge 1$  & Number of explanations  generated by DGIB4SL for a gene pair.\\
    $d_0, d_1, d_2, d_3$ & Dimensions of input features for nodes and relationships, relational space, and graph representation.\\
    $\widetilde G^{uv}_k$$=$$(\widetilde A_k^{uv}, \widetilde X_k^{uv})$ & $k$-th IB-graph data of $G^{uv}$.\\
    $\widetilde Z^{uv}_k \in \mathbb R^{d_3}$  & Graph representation of $\widetilde G^{uv}_k$.\\
    $f^\mu_\phi(\widetilde Z^{uv}_k)$, $f^{\Sigma}_\phi(\widetilde Z^{uv}_k)$ & Mean vector and diagonal covariance matrix of the distribution of   $\widetilde Z_k^{uv}$.\\
    $L^{uv} \in \mathbb R^{K \times K}$ & Inner product of $K$ graph representations $\widetilde Z^{uv}_1$, ..., $\widetilde Z^{uv}_K$.\\
    $B^{uv}_k$  &  Learnable edge importance weight matrix of $\widetilde G_k^{uv}$.\\
    $\beta_1, \beta_2$  &  Coefficients of KL and DPP in the DGIB objective function.\\
    $\Omega_i,  M^{uv}_i$  & Motif-based adjacency matrix of $\widetilde G^{uv}$ for a given motif $\Omega_i$.\\
    $W^1_k$, $W^2_k$, $\theta$, $\phi$ & Learnable parameters.\\
    \bottomrule
    \end{tabular}%
  \label{tab:notations}%
\end{table*}%


As GNNs are increasingly applied to SL prediction, understanding the reasoning behind their predictions becomes critical. The explainability of GNNs can be broadly categorized into two classes: post-hoc explanations and self-explainable GNNs. Post-hoc methods build an additional explainer to interpret a trained GNN, using techniques such as gradients~\cite{sundararajan2017axiomatic}, perturbation~\cite{ying2019gnnexplainer,luo2020parameterized}, or interpretable linear agents~\cite{DBLP:journals/tkde/HuangYTSC23}. 
However, these methods often fail to reveal the true reasoning process due to the inherent non-convexity and complexity of  GNNs~\cite{DBLP:conf/pkdd/PengLYZZS24,longa2024explaining}. 
% Self-explainable GNN is one of the optimal choices to solve this problem, which outputs the prediction and corresponding explanation simultaneously. 
Self-explainable GNNs address the limitations of  post-hoc approaches by providing predictions and explanations simultaneously. Two major directions in this area are: 
(1) Information bottleneck (IB) approaches: these methods use the IB principle~\cite{DBLP:journals/corr/physics-0004057} as a training objective to extract subgraphs closely related to graph labels~\cite{miao2022interpretable,sun2022graph,yu2022improving,seo2024interpretable}.
(2) Prototype learning: approaches like ProtGNN~\cite{zhang2022protgnn} identify subgraphs most relevant to graph patterns associated with specific classes. 
Beyond these, other methods like DIR~\cite{DBLP:conf/iclr/WuWZ0C22} identifies causal patterns via distribution interventions and models classifiers based on causal and non-causal components, while GREA~\cite{liu2022graph} introduces environment replacement to generate virtual data examples for better pattern identification. 
Despite their advantages, these methods face challenges when applied to SL prediction. Similar to KG-based approaches, self-explainable GNNs are limited in generating multiple explanations and capturing higher-order graph structures essential for prediction.
 


\section{Intuition for Measuring Diversity in Eq.~3}
Intuitively, each entry in the matrix $L^{uv}$ in Eq.~4 represents the similarity between the representations of two elements in the set, computed using dot products.  Eq.~3 measures the diversity of elements within a set by leveraging the principle that, when the feature vectors of the elements are not linearly correlated, the volume of the hypercube they form is maximized.  Consequently, the determinant of $L^{uv}$ in Eq.~3 quantifies this volume, effectively capturing the diversity of the feature vectors~\cite{kulesza2012determinantal}.

% is capable of measuring the diversity of elements in a given set due to the fact that when the features of the elements are not linearly correlated with each other, the volume of the hypercube they form reaches its maximum value. Therefore, the determinant of $L^{uv}$ in Eq.~3 is able to quantify the volume spanned by these feature vectors~\cite{kulesza2012determinantal}.


\section{Proof of Eq.~6}\label{sec:bound_igy}%
\begin{proposition}\label{pro:bound_iy}
 \textbf{(Upper bound of $-I(Y;\widetilde G^{uv}_k)$)}.
For a graph $G^{uv}$ with label  $Y$ and the $k$-th IB-Graph $\widetilde G_k^{uv}$ learned from $G^{uv}$, we have
\begin{equation}\label{equ:bound_iy}
\small
    -I\left(Y; \widetilde G_k^{uv}\right) \le -\mathbb E_{Y, \widetilde G_k^{uv}} \Big[\log q_\theta(Y|\widetilde G_k^{uv})\Big]  +  H(Y),
\end{equation}
where $q_\theta(Y| \widetilde G^{uv}_k)$ parameterized by $\theta$ is the variational approximation of $p(Y| \widetilde G^{uv}_k)$.
\end{proposition}
\vspace{-2em} 
\begin{proof}
\begin{equation}\label{equ:asfd}
\small
\begin{aligned}
    I(Y; \widetilde G^{uv}_k) &= \int \int p(Y, \widetilde G^{uv}_k) \log \frac{p(Y, \widetilde G^{uv}_k)}{p(Y)p(\widetilde G^{uv}_k)} dY d \widetilde G^{uv}_k\\
    &= \int \int p(Y, \widetilde G^{uv}_k) \log \frac{p(Y| \widetilde G^{uv}_k)}{p(Y)} dY d \widetilde G^{uv}_k\\
    &=\mathbb E_{Y, \widetilde G^{uv}_k} \Big[\log\frac{p(Y|\widetilde G^{uv}_k)}{p(Y)}\Big]
\end{aligned}
\end{equation}
Since $p(Y| \widetilde G^{uv}_k)$ is intractable, we introduce a variational approximation $q_\theta(Y| \widetilde G^{uv}_k)$ for it. Then we have
% \begin{equation}
%     I(Y; \widetilde G^{uv}_k) = \mathbb E_{Y, \widetilde G^{uv}} \Big[\log\frac{q_\theta(Y|\widetilde G^{uv}_k)}{p(Y)}\frac{p(Y|\widetilde G^{(k)})}{q_\theta(Y|\widetilde G^{(k)}\Big]
% \end{equation}
\begin{equation}\label{equ:sagggx}
\small
\begin{aligned}
&I(Y; \widetilde G^{uv}_k)\\
&= \mathbb E_{Y, \widetilde G^{uv}_k} \Big[\log\frac{q_\theta(Y|\widetilde G^{uv}_k)}{p(Y)}\frac{p(Y|\widetilde G^{(k)})}{q_\theta(Y|\widetilde G^{uv}_k)}\Big]\\
&= \mathbb E_{Y, \widetilde G^{uv}_k} \Big[\log\frac{q_\theta(Y|\widetilde G^{uv}_k)}{p(Y)}\Big] +  \mathbb E_{Y, \widetilde G^{uv}_k} \Big[\log\frac{p(Y|\widetilde G^{uv}_k)}{q_\theta(Y|\widetilde G^{uv}_k)}\Big],
\end{aligned}
\end{equation}
where 
\begin{equation}\label{equ:asfgw}
\small
\begin{aligned}
    &\mathbb E_{Y, \widetilde G^{uv}_k} \Big[\log\frac{p(Y|\widetilde G^{uv}_k)}{q_\theta(Y|\widetilde G^{uv}_k)}\Big]\\
    &= \int\int p(\widetilde G^{uv}_k) p(Y|\widetilde G^{uv}_k) \log\frac{p(Y|\widetilde G^{uv}_k)}{q_\theta(Y|\widetilde G^{uv}_k)}   dY d \widetilde G^{uv}_k\\
    &=\mathbb E_{\widetilde G^{uv}_k} [D_{\text{KL}}(p(Y|\widetilde G^{uv}_k)||q_\theta(Y|\widetilde G^{uv}_k))].
\end{aligned}
\end{equation}
Plug Eq.~\ref{equ:asfgw} into Eq.~\ref{equ:sagggx}, we have
\begin{equation}
\small
\begin{aligned}
    &I(Y; \widetilde G^{uv}_k)\\
    &= \mathbb E_{Y, \widetilde G^{uv}_k} \Big[\log\frac{q_\theta(Y|\widetilde G^{uv}_k)}{p(Y)}\Big] + \mathbb E_{\widetilde G^{uv}_k} [D_{\text{KL}}(p(Y|\widetilde G^{uv}_k)||q_\theta(Y|\widetilde G^{uv}_k))]\\
    &\ge \mathbb E_{Y, \widetilde G^{uv}_k} \Big[\log\frac{q_\theta(Y|\widetilde G^{uv}_k)}{p(Y)}\Big]~(\text{non-negativity of KL Divergence})\\
    &=\mathbb E_{Y, \widetilde G^{uv}_k} \Big[\log q_\theta(Y|\widetilde G^{uv}_k)\Big] - \mathbb E_{Y, \widetilde G^{uv}_k} [\log p(Y)]\\
    &=\mathbb E_{Y, \widetilde G^{uv}_k} \Big[\log q_\theta(Y|\widetilde G^{uv}_k)\Big]    -  H(Y)~(\text{normalization of}\\
    &~~~~~~~~~~~~~~~~~~~~~~~~~~~~~~~~~~~~~~~~~~~~~~~~~\text{PDF $p(\widetilde G^{uv}_k|Y)$}\\
    &\Rightarrow  -I(Y; \widetilde G^{uv}_k) \le -\mathbb E_{Y, \widetilde G^{uv}_k} \Big[\log q_\theta(Y|\widetilde G^{uv}_k)\Big]    +  H(Y)\\
\end{aligned}
\end{equation}
where $H(Y)$ is the entropy of label $Y$, which can be ignored in the optimization procedure.
\end{proof}
\begin{proposition}\label{pro:bound_gg}
 \textbf{(Upper bound of $I(G^{uv};\widetilde G^{uv}_k)$)}. For a graph $G^{uv}$ and the $k$-th IB-Graph $\widetilde G_k^{uv}$ learned from $G^{uv}$, we have
\begin{equation}\label{equ:bound_gg}
\small
    I(G^{uv}; \widetilde G^{uv}_k) \le \mathbb E_{G^{uv}} [D_{\text{KL}}(q_\phi(\widetilde G^{uv}_k|G^{uv})||q(\widetilde G^{uv}_k)],
\end{equation}
where $q(\widetilde G^{uv}_k)$$=$$\sum_{G^{uv}} p(G^{uv}) q_\phi(\widetilde G^{uv}_k | G^{uv})$ and $q_\phi(\widetilde G^{uv}_k | G^{uv})$ parameterized by $\phi$ is the variational approximation of $p(\widetilde G^{uv}_k | G^{uv})$, $D_{\text{KL}}(\cdot)$ denotes the Kullback-Leibler (KL) divergence.
\end{proposition}
\begin{proof}
    \begin{equation}\label{equ:dzg}
    \small
\begin{aligned}
    I(G^{uv}; \widetilde G^{uv}_k) &= \int \int p(G^{uv}, \widetilde G^{uv}_k) \log \frac{p(G^{uv}, \widetilde G^{uv}_k)}{p(G^{uv})p(\widetilde G^{uv}_k)} dG^{uv} d \widetilde G^{uv}_k\\
    &= \int \int p(G^{uv}, \widetilde G^{uv}_k) \log \frac{ q_\phi(\widetilde G^{uv}_k|G^{uv})}{p(\widetilde G^{uv}_k)} dG^{uv} d \widetilde G^{uv}_k\\
    &=\mathbb E_{G^{uv}, \widetilde G^{uv}_k} \Big[\log\frac{q_\phi(\widetilde G^{uv}_k|G^{uv})}{p(\widetilde G^{uv}_k)}\Big].
\end{aligned}
\end{equation}
Since $p(\widetilde G^{uv}_k)$ is intractable, we introduce a variational approximation $q(\widetilde G^{uv}_k)$$=$$\sum_{G^{uv}} p(G^{uv}) q_\phi(\widetilde G^{uv}_k | G^{uv})$ for the marginal distribution $p(\widetilde G^{uv}_k)$. Then we have
\begin{equation}\label{equ:zs22}
\small
    \begin{aligned}
    &I(G^{uv}; \widetilde G^{uv}_k) =\mathbb E_{G^{uv}, \widetilde G^{uv}_k} \Big[\log\frac{q(\widetilde G^{uv}_k)}{p(\widetilde G^{uv}_k)}\frac{q_\phi(\widetilde G^{uv}_k|G^{uv})}{q(\widetilde G^{uv}_k)}\Big]\\
    &=\mathbb E_{G^{uv}, \widetilde G^{uv}_k} \Big[\log\frac{q_\phi(\widetilde G^{uv}_k|G^{uv})}{q(\widetilde G^{uv}_k)}\Big] 
    + \mathbb E_{G^{uv}, \widetilde G^{uv}_k} \Big[\log \frac{q(\widetilde G^{uv}_k)}{p(\widetilde G^{uv}_k)} \Big]\\
    &=\mathbb E_{G^{uv}, \widetilde G^{uv}_k} \Big[\log\frac{q_\phi(\widetilde G^{uv}_k|G^{uv})}{q(\widetilde G^{uv}_k)}\Big] 
    - \mathbb E_{G^{uv}, \widetilde G^{uv}_k} \Big[\log \frac{p(\widetilde G^{uv}_k)}{q(\widetilde G^{uv}_k)} \Big],
    \end{aligned}
\end{equation}
where
\begin{equation}\label{equ:aftt}
\small
    \begin{aligned}
        &\mathbb E_{G^{uv}, \widetilde G^{uv}_k} \Big[\log \frac{p(\widetilde G^{uv}_k)}{q(\widetilde G^{uv}_k)} \Big]\\
        &= \int p(\widetilde G^{uv}_k)\log \frac{p(\widetilde G^{uv}_k)}{q(\widetilde G^{uv}_k)}  \int p(G^{uv}|\widetilde G^{uv}_k) d G^{uv}  d \widetilde G^{uv}_k\\
        &= \int p(\widetilde G^{uv}_k)\log \frac{p(\widetilde G^{uv}_k)}{q(\widetilde G^{uv}_k)}   d \widetilde G^{uv}_k\\
        &= D_{\text{KL}} (p(\widetilde G^{uv}_k)||q(\widetilde G^{uv}_k))
    \end{aligned}
\end{equation}
Plug Eq.~\ref{equ:aftt} into Eq.~\ref{equ:zs22}, we have
\begin{equation}
\begin{aligned}
\small
    &I(G^{uv}; \widetilde G^{uv}_k)\\
    &= \mathbb E_{G^{uv}, \widetilde G^{uv}_k} \Big[\log\frac{q_\phi(\widetilde G^{uv}_k|G^{uv})}{q(\widetilde G^{uv}_k)}\Big] - D_{\text{KL}} (p(\widetilde G^{uv}_k)||q(\widetilde G^{uv}_k))\\
    &\le \mathbb E_{G^{uv}, \widetilde G^{uv}_k} \Big[\log\frac{q_\phi(\widetilde G^{uv}_k|G^{uv})}{q(\widetilde G^{uv}_k)}\Big]~(\text{non-negativity of KL Divergence})\\
    % &=\iint p(G^{uv})q_\phi(\widetilde G^{uv}_k|G^{uv}) \log \frac{q_\phi(\widetilde G^{uv}_k|G^{uv})}{q(\widetilde G^{uv}_k)}  d \widetilde G^{uv}_k d G^{uv}\\
    &=\mathbb E_{G^{uv}} [D_{\text{KL}}(q_\phi(\widetilde G^{uv}_k|G^{uv})||q(\widetilde G^{uv}_k)]
\end{aligned}
\end{equation}
\end{proof}

\section{The calculation method of $B_k^{uv}$}
The calculation of $B_k^{uv}$ is as follows: For any edge $(i,j)$ not present in the enclosing graph $G^{uv}$, $(B_k^{uv})_{i,j}$ is fixed to 0, since our goal is to extract a subgraph from $G^{uv}$.  For edges $(i, j)$ in $G^{uv}$$=$$(A^{uv}, X^{uv}, E^{uv})$, inspired by the approaches of Wang et al.~\cite{wang2019kgat}, we optimize $(B^{uv}_k)_{i,j}$ jointly with   relational graph learning by the following function (corresponding to $\psi_k$ in Fig.~2): 
% \mathrm{T}
\begin{equation}\label{equ:bij}
        (B_k^{uv})_{i,j} := (W^1_k (X^{uv})_j) \cdot \tanh(W^1_k (X^{uv})_i + W^2_k (E^{uv})_r)^\mathrm{T},
\end{equation}
where $W^1_k$$\in$$\mathbb R^{d_2\times d_0}$ and $W^2_k$$\in$$\mathbb R^{d_2\times d_1}$ are learnable weight matrices for mapping node and relation features into the same space, respectively. Here, $(E^{uv})_r$$\in$$\mathbb R^{d_1}$ represents the feature of relation $r$ in the triple $(i, r, j)$ and $\tanh(\cdot)$ is a nonlinear activation function. 
This formulation ensures that $(B^{uv}_k)_{i,j}$ depends on the distance between the features  $(X^{uv})_i$, $(X^{uv})_j$ of nodes $i$ and $j$ in the space defined by relation $r$~\cite{wang2019kgat}. 
Intuitively, $(B_k^{uv})_{i,j}$ reflects the SL prediction-specific importance of the edge, with smaller values indicating noise that should be assigned lower weights or excluded. Note that $\widetilde A_k^{uv}$ is not differentiable  with respect to $B_k^{uv}$ due to Bernoulli sampling, we employ the concrete relaxation~\cite{DBLP:conf/iclr/JangGP17} to approximate sampling for the IB-Graph: 
\begin{equation}\label{equ:gumbel}
   (\widetilde A^{uv}_k)_{i,j} = \text{sigmoid}(\frac{1}{\tau} (\log \frac{(B^{uv}_k)_{i,j}}{1 - (B^{uv}_k)_{i,j}} + \log \frac{\epsilon}{1 - \epsilon})),
\end{equation}
where $\epsilon$$\sim$$\text{Uniform}(0,1)$ and $\tau$$\in$$\mathbb R^+$ is the temperature of the concrete distribution. 


\section{\chenn{Construction of the IB-Graph}}
\begin{figure*}[h]
	\centering
	\includegraphics[width=1.8\columnwidth]{IB_graph-crop.eps} % 1.00208
  % \vspace*{-2.5mm}
	\caption{\chenn{Overview for extracting the $k$-th IB-graph from the enclosing graph $G$$=$$(A,X,E)$ (for simplicity, the superscript $uv$ is omitted) around the pair of genes $u$ and $v$.}}
 \label{fig:ib_graph}
\end{figure*}
\chenn{The construction process of the IB-Graph, as shown in Fig.~\ref{fig:ib_graph}, involves four steps, which slightly differ between the training and testing phases. During the training phase:}  
\begin{enumerate}
 \item \chenn{\textbf{Input}: The enclosing graph data \( G = (A, X, E) \) (with the superscript \( uv \) omitted for simplicity) is provided for a given gene pair \( (u, v) \).}  
 \item \chenn{\textbf{Edge weight estimation}: The weights of all edges in \( G \) are estimated using Eq.~\ref{equ:bij}, which serves as the edge-weighting module.}  
 \item \chenn{\textbf{Subgraph extraction}: These edge weights are treated as parameters of independent Bernoulli variables, and random sampling assigns each edge a value of 1 or 0.}  
 \item \chenn{\textbf{Subgraph output}: The sampled edge values are aggregated to form a binary adjacency matrix \( \tilde A_k \), representing the adjacency matrix of the \( k \)-th IB-graph. The node feature matrix \( \tilde X_k \) is retained as equal to \( X \), as our focus is on edge-level explanation.} 
\end{enumerate}
\chenn{Note that sampling from a Bernoulli distribution is not differentiable, the Gumbel-Softmax trick is thus used during optimization, as detailed in Eq.~\ref{equ:gumbel}.}


\chenn{In the testing phase, the process differs only in the third step. Instead of sampling, a predefined importance threshold \( \epsilon_k \), derived from the learned importance distribution, determines whether an edge exists. In our experiments, this threshold is set as the median of the ranked edge weights in \( B_k \).} \chennn{The reason why the subgraph extraction methods in the third step differ is that subgraph selection during training is intended to optimize the model's parameters, while during testing, it aims to infer the best estimation of the explanatory subgraph.  This difference also aligns with the standard practice in GIB-based methods, as seen in the literature~\cite{miao2022interpretable,yu2022improving}.}


\section{Detailed information of baselines}
\begin{table}[htbp]
\centering
\caption{Numbers of the entities in the SynLethKG.}
\begin{tabular}{lr}
\toprule
\textbf{Type} & \textbf{No. of entities} \\
\midrule
% Anatomy           & 400   \\
% Biological process & 12,703 \\
% Cellular component & 1,670 \\
% Compound          & 2,065 \\
% Disease           & 136   \\
% Gene              & 25,260 \\
% Molecular function & 3,203 \\
% Pathway           & 2,069 \\
% Pharmacologic class & 377   \\
% Side effect       & 5,702 \\
% Symptom           & 427   \\
Gene              & 25,260 \\
Biological process & 12,703 \\
Side effect       & 5,702 \\
Molecular function & 3,203 \\
Pathway           & 2,069 \\
Compound          & 2,065 \\
Cellular component & 1,670 \\
Symptom           & 427   \\
Anatomy           & 400   \\
Pharmacologic class & 377   \\
Disease           & 136   \\
\bottomrule
\end{tabular}
\label{tab:synlethkg_entities}
\end{table}
\begin{table}[htbp]
\centering
\caption{Summary of the relationship in the SynLethKG.} 
\label{tab:relation_types}
\begin{tabular}{lr}
\toprule
\textbf{Type} & \textbf{No. of entities} \\
\midrule
(Gene, Regulates,Gene)         & 267,791 \\
(Gene, Interacts, Gene)         & 148,379 \\
(Gene, Covaries, Gene)          & 62,987  \\
(Anatomy, Expresses, Gene)      & 617,175 \\
(Disease, Associates, Gene)     & 24,328  \\
(Disease, Upregulates, Gene)    & 7,730   \\
(Compound, Downregulates, Gene) & 21,526  \\
(Disease, Downregulates, Gene)  & 7,616   \\
(Compound, Binds, Gene)         & 16,323  \\
(Compound, Upregulates, Gene)   & 19,200  \\
(Anatomy, Upregulates, Gene)    & 26      \\
(Anatomy, Downregulates, Gene)  & 31      \\
(Gene, Participates, Cellular component)        & 97,652  \\
(Gene, Participates, Biological process)        & 619,712 \\
(Compound, Causes, SideEffect)  & 139,428 \\
(Gene, Participates, Molecular function)        & 110,042 \\
(Gene, Participates, Pathway)   & 57,441  \\
(Compound, Treats, Disease)     & 752     \\
(Compound, Resembles, Compound) & 6,266   \\
(Pharmacologic Class, Includes, compound) & 1,205   \\
(Disease, Localizes, Anatomy)   & 3,373   \\
(Disease, Presents, Symptom)    & 3,401   \\
(Compound, Palliates, Disease)  & 384     \\
(Disease, Resembles, Disease)   & 404     \\
\bottomrule
\end{tabular}
\end{table}
\begin{table}[bp]
\centering
\caption{Summary of the relationship in the core graphs in Fig.~4 output by DGIB4SL. 
} 
\label{tab:relation_types}
\begin{tabular}{lr}
\toprule
\textbf{Label} & \textbf{Description} \\
\midrule
includes$\_$PCiC         & Pharmacological class includes compound. \\
palliates$\_$Cpd         & Compound  palliates disease. \\
participates$\_$GpMF          & Gene participates in molecular function.  \\
presents$\_$Dps      & Disease presents symptom. \\
\bottomrule
\end{tabular}
\end{table}
We evaluated our DGIB4SL against two categories of methods: matrix factorization (MF)-based methods and graph neural network (GNN)-based methods, selecting thirteen recent approaches.
\begin{itemize}
    \item \textbf{GRSMF}~\cite{DBLP:journals/bmcbi/HuangWLOZ19} reconstructs the SL interaction graph using graph-regularized self-representative MF, incorporating PPI and GO for regularization.
    \item \textbf{SL$^2$MF}~\cite{DBLP:journals/tcbb/LiuWLLZ20} employs logistic MF for SL prediction, integrating importance weighting and PPI/GO information.
    \item \textbf{CMFW}~\cite{DBLP:journals/bioinformatics/LianyJR20} combines multiple data sources using collective matrix factorization to generate latent representations.    
\end{itemize}
GNN-based methods include:
\begin{itemize}
    \item \textbf{DDGCN}~\cite{DBLP:journals/bioinformatics/CaiCFWHW20} utilizes GCN with SL interaction matrix features and applies dropout techniques to address sparse graphs.
    \item \textbf{GCATSL}~\cite{DBLP:journals/bioinformatics/LongWLZKLL21} uses a dual attention mechanism with SL, PPI, and GO as input graphs to complete the SL graph.
    \item \textbf{SLMGAE}~\cite{DBLP:journals/titb/HaoWFWCL21} implements a multi-view graph autoencoder, integrating SL, PPI, and GO graphs for prediction.
    \item \textbf{MGE4SL}~\cite{DBLP:conf/embc/LaiCYYJWZ21} leverages a Multi-Graph Ensemble to combine PPI, GO, and Pathway data using neural network embeddings.
    \item \textbf{PTGNN}~\cite{DBLP:journals/bioinformatics/LongWLFKCLL22} pre-trains GNNs with various data sources and graph-based reconstruction features.
    \item \textbf{KG4SL}~\cite{wang2021kg4sl} is the first GNN-based model to integrate a knowledge graph for SL prediction, utilizing an attention mechanism.
    \item \textbf{PiLSL}~\cite{liu2022pilsl} extracts pairwise local subgraphs for SL prediction and integrates multi-omics data with attention mechanisms.
    \item \textbf{NSF4SL}~\cite{wang2022nsf4sl} uses contrastive learning with pre-trained KG-based features (e.g., TransE\cite{DBLP:conf/nips/BordesUGWY13}) as input for neural embeddings.
    \item \textbf{KR4SL}~\cite{zhang2023kr4sl} encodes structural information, textual semantic information, and sequential semantics for gene representations, and uses different attention mechanisms to select important edges in each hop.
    \item \textbf{SLGNN}~\cite{zhu2023slgnn} generates gene embeddings with factor-based message passing and identifies important factors through attention mechanisms, where factors consist of relationships in the KG.
\end{itemize}


\section{\chenn{Explainability evaluation metrics}}
\chenn{Given the lack of ground-truth explanations in the SL dataset, we employed two metrics to evaluate explanation \textbf{accuracy}:}
\begin{itemize}
    \item \chenn{\textbf{Infidelity}~\cite{yeh2019fidelity} measures explanation faithfulness, where more important features (e.g., edges or relational features) should cause larger prediction changes when altered. It introduces random perturbations to the input features, weights them by importance, and compares the changes in features and predictions to evaluate consistency.}
    \item \chenn{\textbf{Sparseness}~\cite{chalasani2020concise} evaluates explanation sparsity using the Gini index. Higher Sparseness indicates that the explanation concentrates on fewer important features, effectively reducing redundant information.}
\end{itemize}

\section{Implementation details}
To evaluate the effectiveness of our DGIB4SL, we adopted the same data processing, splitting, and evaluation metrics as SLB~\cite{feng2023benchmarking}. 
For dataset processing, the number of positive samples (i.e. known SL pairs) was balanced with an equal number of negative samples. Negative samples were generated using a common strategy of randomly selecting gene pairs from unknown samples.


The configuration of DGIB4SL and baseline models for the SL prediction task was as follows: For our DGIB4SL, we set $d_2$$=$$d_3$$=$$6$ (Eq.~\ref{equ:bij}, Eq. 4). Next, the coefficients $\beta_1$ and $\beta_2$ in Eq. 6 were set $\beta_1$$=$$\beta_2$$=$$10^{-4}$. 
We further set the number of explanations $K$ in Eq. 6 for each sample to 3 (\chenn{for the appropriate range of \( K \), please refer to the next section}). 
We used the Stochastic Gradient Descent (SGD) optimizer with a learning rate 0.005. The maximum number of training epochs was set as 5. For the baselines, we tuned their settings according to SLB~\cite{feng2023benchmarking}. Specifically, the output embedding dimension was set to 256 and the hidden embedding dimension was set to 512. 
The learning rate was tuned empirically. 
An early stopping strategy was used to avoid overfitting during training. The number of layers in most GNNs was set to 1, except for KR4SL, which used a 3-layer GNN to generate path-based explanations.
\chenn{We set the rank position $C$ in the ranking metrics to 10 and 50 to represent $0.1\%$ and $0.7\%$ of the 7,183 candidate gene pairs, offering two levels of ranking difficulty. These values also align with those used in related studies (e.g., NSF4SL~\cite{wang2022nsf4sl}, KR4SL~\cite{zhang2023kr4sl}).}


\section{\chenn{Determining the range of $K$}}
\begin{figure}[h]
	\centering
	\includegraphics[width=0.75\columnwidth]{num_coregraphs-crop.eps} % 1.00208
  % \vspace*{-2.5mm}
	\caption{\chenn{Frequency histogram of estimated core subgraphs for SL pairs enclosing graphs in the training set.}}
 \label{fig:num_core}
\end{figure}
\chenn{To determine the range of \( K \) (the number of explanations generated by DGIB4SL for each gene pair), it is necessary to clearly specify its lower and upper bounds. The lower bound is the minimum number of core subgraphs across all SL gene pairs, which is clearly 1. The upper bound represents the maximum number of core subgraphs among all possible SL gene pairs. Since calculating the exact number of core subgraphs for all SL gene pairs is unrealistic, we use a heuristic approach to estimate the range of \( K \) based on the training set. This method is guided by the intuition that core subgraphs are densely connected internally and sparsely connected externally, which is divided into 4 steps:}
\begin{enumerate}
\item \chenn{For each SL gene pair in the training set, we compute node importance scores in the enclosing graph using the PageRank (PR) algorithm~\cite{ilprints422}.}
\item \chenn{Nodes with importance scores below the $90$-$th$ percentile are considered unimportant and removed from the graph.}
\item \chenn{The number of connected components formed by the remaining nodes serves as an estimate of the number of core subgraphs in the given enclosing graph.}
\item \chenn{Fig.~\ref{fig:num_core} presents the frequency histogram of core subgraph counts in the training set. Thus, the approximate range for $K$ is [1, 17].}
\end{enumerate}


\bibliographystyle{unsrt}
\bibliography{reference}

\end{document}
